# Supplementary material for: Depression trajectories during the COVID-19 pandemic: a secondary analysis of the impact of cognitive-appraisal processes
Source: J Patient Rep Outcomes. 2023 Jul 13;7:67. doi: 10.1186/s41687-023-00600-z (PMC10344849; doi:10.1186/s41687-023-00600-z)
Supplement: Supplementary file 1 — Additional file 1. Supplementary Tables 1–5. [file 41687_2023_600_MOESM1_ESM.xlsx]

## Sheet: SuppT1_DeprIndexFactorLoadings
	Supplemental Table 1. IRTPRO Specifications for Depression Index: General Factor Loadings
	Item	Source	Item Content Summary	λ1	s.e.
	1	PROMIS-10	General mental health, including mood and ability to think? (rec)	0.81	0.03
	2	PROMIS-10	Bothered by emotional problems such as feeling anxious, depressed or irritable in the past 7 days?	0.81	0.03
	3	PROMIS-10	Fatigue on average in the past 7 days?	0.59	0.05
	4	NeuroQOL Applied Cognition	Trouble concentrating.	0.6	0.05
	5	NeuroQOL Positive Affect and Well-Being	Sense of well-being. (rec)	0.87	0.03
	6	NeuroQOL Positive Affect and Well-Being	Hopeful. (rec)	0.79	0.04
	7	NeuroQOL Positive Affect and Well-Being	Life was satisfying. (rec)	0.82	0.03
	8	NeuroQOL Positive Affect and Well-Being	Life had purpose. (rec)	0.66	0.06
	9	NeuroQOL Positive Affect and Well-Being	Life had meaning. (rec)	0.7	0.05
	10	NeuroQOL Positive Affect and Well-Being	Felt cheerful. (rec)	0.87	0.03
	11	NeuroQOL Positive Affect and Well-Being	Life worth living. (rec)	0.71	0.05
	12	NeuroQOL Positive Affect and Well-Being	Life areas were interesting. (rec)	0.78	0.04
	13	Ryff Environmental Mastery	Demands of everyday life got me down.	0.75	0.04
	14	Ryff Environmental Mastery	Feel overwhelmed by responsibilities.	0.58	0.05

## Sheet: SuppT2_IRTPRO specs
	Supplemental Table 2. Graded Response Model Specifications
	Graded Model Item Parameter Estimates, logit: aθ + c, where a=slopes and c=intercepts
	Item	Item Content Summary	a1	s.e.
	1	General mental health, including mood and ability to think? (rec)	2.41	0.17
	2	Bothered by emotional problems such as feeling anxious, depressed or irritable in the past 7 days?	2.5	0.17
	3	Fatigue on average in the past 7 days?	1.37	0.1
	4	Trouble concentrating.	1.39	0.1
	5	Sense of well-being. (rec)	3.49	0.22
	6	Hopeful. (rec)	2.57	0.17
	7	Life was satisfying. (rec)	3.71	0.25
	8	Life had purpose. (rec)	5.09	0.51
	9	Life had meaning. (rec)	7.55	0.88
	10	Felt cheerful. (rec)	3.39	0.25
	11	Life worth living. (rec)	2.36	0.18
	12	Life areas were interesting. (rec)	2.67	0.17
	13	Demands of everyday life got me down.	2.77	0.21
	14	Feel overwhelmed by responsibilities.	1.88	0.17
	Item	Item Content Summary	c1	s.e.	c2	s.e.	c3	s.e.	c4	s.e.	c5	s.e.
	1	General mental health, including mood and ability to think? (rec)	3.26	0.2	0.68	0.14	-1.75	0.16	-4.58	0.27
	2	Bothered by emotional problems such as feeling anxious, depressed or irritable in the past 7 days?	2.87	0.19	0.47	0.14	-2.06	0.18	-4.52	0.26
	3	Fatigue on average in the past 7 days?	2.95	0.17	0.49	0.11	-1.75	0.12	-3.45	0.19
	4	Trouble concentrating.	1.1	0.11	-0.91	0.11	-2.2	0.14	-3.55	0.2
	5	Sense of well-being. (rec)	4.44	0.29	-0.14	0.19	-4.08	0.25	-8.49	0.52
	6	Hopeful. (rec)	3.57	0.22	0.24	0.15	-3.19	0.19	-6.81	0.48
	7	Life was satisfying. (rec)	4.74	0.32	-0.16	0.21	-4.43	0.3	-8.75	0.55
	8	Life had purpose. (rec)	5.25	0.54	-0.91	0.35	-7.69	0.68	-13.78	1.27
	9	Life had meaning. (rec)	6.9	0.86	-1.54	0.51	-10.85	1.25	-19.65	2.19
	10	Felt cheerful. (rec)	5.37	0.36	0.6	0.19	-3.93	0.26	-7.53	0.46
	11	Life worth living. (rec)	0.44	0.15	-1.87	0.19	-4.82	0.3	-7.08	0.47
	12	Life areas were interesting. (rec)	2.84	0.19	-0.38	0.16	-3.36	0.21	-6.69	0.42
	13	Demands of everyday life got me down.	3.19	0.25	0.78	0.17	-0.36	0.17	-3.13	0.25	-5.46	0.36
	14	Feel overwhelmed by responsibilities.	2.27	0.21	0.74	0.15	-0.24	0.15	-2.1	0.21	-4.11	0.32

## Sheet: SuppT3_ROC_baseline
	Supplemental Table 3. Full Results of ROC Analysis
	Case Processing Summary
	Depression	Valid N (listwise)
	Positivea	319
	Negative	487
	Missing	13
	Larger values of the test result variable(s) indicate stronger evidence for a positive actual state.
	a. The positive actual state is Yes.
	Area Under the Curve
	Test Result Variable(s):	Depression index t-score for general factor using IRT conversion
	Area	Std. Errora	Asymptotic Sig.b	Asymptotic 95% Confidence Interval
				Lower Bound	Upper Bound
	0.782322	0.0161512	6.0894e-42	0.750666	0.813977
	The test result variable(s): Depression index t-score for general factor using IRT conversion has at least one tie between the positive actual state group and the negative actual state group. Statistics may be biased.
	a. Under the nonparametric assumption
	b. Null hypothesis: true area = 0.5
	Coordinates of the Curve
	Test Result Variable(s):	Depression index t-score for general factor using IRT conversion
	Positive if Greater Than or Equal Toa	Sensitivity	1 - Specificity		Specificity	Sensitivity + Specificity			Probability of detecting a person who has depression when they truly have depression
	26	1	1		0	1			True Negative Rate: Probability of classifying a person as NOT being depressed when truly are NOT depressed
	28.5	1	0.989733		0.0102669	1.01027
	31	1	0.975359		0.0246407	1.02464
	33	0.99373	0.948665		0.0513347	1.04507
	34.5	0.99373	0.919918		0.0800821	1.07381
	36	0.987461	0.887064		0.112936	1.1004
	37.5	0.987461	0.858316		0.141684	1.12914
	38.5	0.984326	0.843943		0.156057	1.14038
	39.5	0.981191	0.827515		0.172485	1.15368
	40.5	0.978056	0.790554		0.209446	1.1875
	41.5	0.971787	0.73306		0.26694	1.23873
	42.5	0.956113	0.696099		0.303901	1.26001
	43.5	0.943574	0.659138		0.340862	1.28444
	44.5	0.931034	0.61191		0.38809	1.31912
	45.5	0.902821	0.540041		0.459959	1.36278
	46.5	0.884013	0.505133		0.494867	1.37888
	47.5	0.824451	0.420945		0.579055	1.40351
	48.5	0.783699	0.392197		0.607803	1.3915
	49.5	0.76489	0.367556		0.632444	1.39733
	50.5	0.705329	0.299795		0.700205	1.40553	*
	51.5	0.667712	0.275154		0.724846	1.39256
	52.5	0.605016	0.215606		0.784394	1.38941
	53.5	0.583072	0.199179		0.800821	1.38389
	54.5	0.529781	0.160164		0.839836	1.36962
	55.5	0.495298	0.137577		0.862423	1.35772
	56.5	0.432602	0.0965092		0.903491	1.33609
	57.5	0.394984	0.0821355		0.917864	1.31285
	58.5	0.322884	0.0533881		0.946612	1.2695
	59.5	0.291536	0.0451745		0.954825	1.24636
	60.5	0.244514	0.036961		0.963039	1.20755
	61.5	0.216301	0.0328542		0.967146	1.18345
	62.5	0.178683	0.0308008		0.969199	1.14788
	63.5	0.147335	0.0225873		0.977413	1.12475
	64.5	0.125392	0.0123203		0.98768	1.11307
	65.5	0.0971787	0.00616016		0.99384	1.09102
	66.5	0.0721003	0.00616016		0.99384	1.06594
	67.5	0.0626959	0.00410678		0.995893	1.05859
	68.5	0.0376176	0.00205339		0.997947	1.03556
	69.5	0.0282132	0		1	1.02821
	70.5	0.0250784	0		1	1.02508
	71.5	0.015674	0		1	1.01567
	73	0.00940439	0		1	1.0094
	77.5	0.00626959	0		1	1.00627
	82	0	0		1	1
	The test result variable(s): Depression index t-score for general factor using IRT conversion has at least one tie between the positive actual state group and the negative actual state group.
	* Score for which Sensitivity + Specificity is highest
	1-Specificity is the False Positive Rate.
	According to this paper, the sensitivity + specificity should be at least 1.5 (the range is 1-2): https://ebm.bmj.com/content/18/1/5
	Programmer	Katrina Borowiec
	Data set:	USA Covid - LONG, Dec 9, 2021 (with ALL 3 time points ONLY).sav
	Syntax:	ROC_depression_index.sps
	Output:	ROC_depression_index.spv

## Sheet: SuppT4_PCA Appraisal
	Supplemental Table 4. Results of Principal Components Analyses for Appraisal Variables
		Varimax Component Loading
		1	2	3	4	5	6
	Variable	Focused on Comparisons	Emphasizing the Negative	Problem Goals	Health Goals	Recent changes	Demands & Habituation
	People your age	0.768453	0.117102	0.0634594	0.024948	0.0309737	0.0146936
	Way others see you	0.731184	0.0616508	0.132769	0.0140323	0.147382	0.0967066
	Perfect health	0.66829	0.135394	0.183509	0.237503	-0.00946012	0.043881
	Healthy others	0.664637	0.126929	0.0931427	0.305089	0.0360856	0.0253565
	Life working for	0.650154	-0.0858796	0.324535	0.00160138	0.0289713	0.00305685
	Others with same condition	0.551985	-0.0824318	-0.0680165	0.337731	0.106769	-0.0371171
	Family treated for same health condition	0.451129	-0.0899069	-0.0829371	0.388552	0.13578	-0.0792054
	Keep up mood	-0.0662153	-0.753893	-0.171016	-0.00821354	-0.0417723	0.0625728
	Emphasize positive	0.0322578	-0.753659	-0.116116	0.0134622	0.00691282	-0.0601576
	Negatives more important	0.111911	0.679403	0.121614	0.115927	0.284396	0.117752
	Things better	0.0541237	-0.632871	0.0471891	-0.127325	-0.129957	0.264229
	Worst moments	0.250371	0.534766	0.214529	0.329727	0.274512	0.0108109
	Get out of rut	0.146621	0.131797	0.73577	0.0915403	0.167553	-0.0796918
	Feel settled	0.185225	0.0434764	0.716199	0.0374306	0.190939	-0.0926962
	Improve mood	0.139087	0.310228	0.674522	0.140663	0.189682	0.00715325
	Resolve practical problems	0.0246555	0.125529	0.569425	0.141287	0.0876885	0.214753
	Reduce help	0.0691014	0.003125	0.48326	0.46202	-0.0272005	0.0260323
	Focus on health	0.193941	0.140047	0.136993	0.737251	0.0500716	0.0480183
	Recent flare-ups	0.153863	0.227888	0.208044	0.623428	0.212881	0.0115211
	Help with health	0.0274559	0.0540561	0.433338	0.577187	0.0388811	0.0492774
	Time before health condition	0.462197	0.143883	0.0824778	0.53825	0.020717	-0.0255975
	Doctor said	0.423845	-0.0710409	-0.0369422	0.535315	0.136887	-0.0140504
	Recent changes	0.0700091	0.00982893	0.119847	0.125621	0.7983	-0.159665
	Recent events	0.0886053	0.145529	0.152617	0.139771	0.759552	-0.0870386
	Ups and downs	0.105722	0.35504	0.256875	0.100941	0.488827	0.0879586
	Determined by others	0.136399	0.266292	0.113348	-0.0604274	0.4378	0.349118
	Obligations not accomplishments	0.0400095	0.19053	0.205758	0.0558579	0.437215	0.433365
	Gotten used to	0.0139951	-0.203676	-0.0763978	0.0377762	-0.159497	0.777027
	Eigenvalue	7.06565	2.89472	1.62533	1.39895	1.30988	1.08982
	% Variance Explained	25.2344	10.3383	5.80475	4.99627	4.67816	3.89221
	Cumulative Variance Explained						54.9441
	Note: Bolded numbers have loadings of 0.40 or greater.

## Sheet: SuppT5_REM Summary wo time2
Supplemental Table 5. Results of Random Effects Models
DV = Depression Index	NULL MODEL: Time				ALL DEMOGRAPHICS			SIG DEMOGRAPHICS				APPRAISAL COMPONENT 1 - Standards of Comparison												APPRAISAL COMPONENT 2 - Emphasizing the Negative												APPRAISAL COMPONENT 3 - Problem Goals												APPRAISAL COMPONENT 4 - Health Goals
	Model 0				Model 1			Model 1.1				Model 2a: SOC				Model 3a: SOC				Model 4a: SOC				Model 2b: Emphasize the Negative				Model 3b: Emphasize the Negative				Model 4b: Emphasize the Negative				Model 2c: Problem goals				Model 3c: Problem goals				Model 4c: Problem goals				Model 2d: Health goals
Level 1 N	2313				2169			2247				2223				2223				2223				2223				2223				2223				2223				2223				2223				2223
Level 2 N	771				723			749				749				749				749				749				749				749				749				749				749				749
	Unst. Coef.	SE	p-value		Unst. Coef.	SE	p-value	Unst. Coef.	SE	p-value		Unst. Coef.	SE	p-value		Unst. Coef.	SE	p-value		Unst. Coef.	SE	p-value		Unst. Coef.	SE	p-value		Unst. Coef.	SE	p-value		Unst. Coef.	SE	p-value		Unst. Coef.	SE	p-value		Unst. Coef.	SE	p-value		Unst. Coef.	SE	p-value		Unst. Coef.	SE
Intercept	50.1838	0.314405	0		44.0604	1.32947	2.76121e-146	43.0441	0.8737	8.06773e-238		42.7927	0.883711	5.57757e-235		42.8328	0.886381	1.14482e-234		42.8814	0.89203	6.43353e-237		45.236	0.762902	8.04426e-289		44.0913	0.785008	5.58444e-274		44.4387	0.800326	1.5337e-287		42.8251	0.873526	1.25484e-236		43.0056	0.883045	3.91542e-236		43.0697	0.891945	6.8953e-239		43.5177	0.884502
Time	-0.00059156	0.000440381	0.179376		-0.000474137	0.000448447	0.290558	-0.000552287	0.000445242	0.215014		-0.000525608	0.000443946	0.236626		-0.000522572	0.000444526	0.239956		-0.000826408	0.000722001	0.252559		-0.00060556	0.000399225	0.129522		-0.000364905	0.000396132	0.357111		-0.001428	0.000924585	0.12268		-0.000448618	0.000442733	0.311086		-0.000488234	0.000441037	0.268468		-0.000624259	0.000801866	0.436393		-0.000538763	0.000443312
Trajectory group (ref: Stably well)
Stably depressed					16.2051	0.404556	1.30537e-183	16.1197	0.397863	1.78818e-189		16.0806	0.399278	1.22757e-187		16.0779	0.3997	3.29782e-187		15.7998	0.448217	9.5892e-184		11.9578	0.383188	3.81984e-147		13.0008	0.407191	2.27494e-154		12.9442	0.477992	7.93794e-134		15.7718	0.403021	3.5822e-184		15.8824	0.411221	1.92018e-183		15.6757	0.467548	5.31889e-176		15.9305	0.399666
Getting worse					8.32022	0.545442	1.35209e-45	8.22225	0.541993	2.00328e-45		8.21476	0.543392	4.16486e-45		8.19432	0.544682	9.65601e-45		4.86569	0.624632	1.43985e-14		6.38283	0.474329	3.87541e-37		7.60811	0.505454	2.2296e-45		4.50455	0.6125	3.10631e-13		8.01113	0.541872	1.75474e-43		7.96198	0.550052	4.73926e-42		4.70045	0.631424	1.81975e-13		8.165	0.540672
Getting better					8.06637	0.538377	3.02805e-44	8.04504	0.5327	4.40535e-45		8.09239	0.534447	3.05753e-45		8.09688	0.535481	3.87688e-45		11.4738	0.612764	7.73531e-69		6.48582	0.465371	2.0163e-39		7.83506	0.49983	1.02075e-48		9.88915	0.591417	1.24186e-57		7.78498	0.535201	2.29693e-42		7.69761	0.544819	1.94822e-40		11.0843	0.629671	2.78168e-62		7.94079	0.533054
Fluctuating pattern 1 (No, Yes, No)					6.4929	0.758807	7.25945e-17	6.37396	0.7068	1.64115e-18		6.25239	0.709396	8.76869e-18		6.23534	0.711424	1.30015e-17		6.80503	0.817981	2.34303e-16		5.29685	0.612762	3.36953e-17		6.88449	0.668514	1.59851e-23		7.87396	0.806358	6.49923e-22		6.10953	0.706085	3.1669e-17		6.1297	0.714564	5.58212e-17		6.72457	0.822681	7.29344e-16		6.01295	0.709137
Fluctuating pattern 2 (Yes, No, Yes)					10.6135	0.820595	1.7675e-34	10.5376	0.815481	1.44099e-34		10.7427	0.822437	2.99541e-35		10.7394	0.82528	4.96221e-35		9.66761	0.951488	2.34408e-23		8.71057	0.71416	2.28741e-31		9.87088	0.738049	8.28727e-37		9.29091	0.866241	7.79428e-26		10.5463	0.81898	2.07089e-34		10.5275	0.825904	7.95612e-34		9.53916	0.949663	7.00634e-23		10.6551	0.81861
Female					-0.239978	0.400025	0.548762
Married or cohabitating (at baseline)					-0.313409	0.325005	0.335217
White					-0.472984	0.683383	0.489089
College graduate or higher (at baseline)					0.0257389	0.326193	0.937129
Age (at baseline)					-0.0529208	0.0159579	0.00095912	-0.0503309	0.0151438	0.000932894		-0.0455785	0.0153383	0.00305813		-0.0462339	0.0153762	0.00272811		-0.0458976	0.015341	0.00286435		-0.0543394	0.0131208	3.85186e-05		-0.05511	0.0133094	3.88062e-05		-0.0570605	0.0131851	1.72106e-05		-0.0424379	0.0151958	0.00536093		-0.0445924	0.0152709	0.00360571		-0.0452701	0.0152538	0.0030962		-0.0546754	0.0152017
Comorbidities (at baseline)					0.0906525	0.0739996	0.22097
Difficulty paying bills (ref: Not at all) (at baseline)
Slightly					0.376047	0.395374	0.341873	0.418453	0.384108	0.276328		0.448045	0.385509	0.245527		0.452372	0.386988	0.2428		0.46834	0.386419	0.225902		0.991502	0.333133	0.00301317		0.97188	0.338303	0.00418951		0.876495	0.334991	0.00907055		0.269412	0.384976	0.484263		0.286582	0.386613	0.45877		0.331241	0.386287	0.391447		0.356911	0.38411
Moderately					0.513988	0.540751	0.342181	0.535812	0.525326	0.308083		0.497691	0.526848	0.345147		0.504258	0.527735	0.339634		0.504183	0.527194	0.339212		1.51231	0.455918	0.000954335		1.56106	0.462359	0.000774716		1.38306	0.457647	0.00259954		0.239895	0.527009	0.649098		0.250209	0.529173	0.636474		0.314924	0.528698	0.551586		0.348127	0.525901
Very					2.42591	0.695452	0.00051648	2.34729	0.681756	0.000607875		2.35234	0.685824	0.000637321		2.37425	0.688249	0.000593051		2.38278	0.686952	0.000553467		2.5807	0.591493	1.46546e-05		2.66029	0.599743	1.06317e-05		2.51593	0.593621	2.54622e-05		2.15384	0.683281	0.00168573		2.03328	0.687102	0.00318274		2.10903	0.686279	0.00219597		2.27439	0.682628
Extremely					3.76866	0.899269	3.13404e-05	3.9338	0.892138	1.19133e-05		3.83367	0.899592	2.29171e-05		3.80504	0.902486	2.79058e-05		3.81959	0.90047	2.49792e-05		3.59837	0.774798	4.0377e-06		3.50987	0.785395	9.1427e-06		3.57054	0.777028	5.1071e-06		3.61119	0.893651	5.88047e-05		3.67939	0.896979	4.55373e-05		3.73513	0.896073	3.43377e-05		3.44402	0.897158
Body Mass Index (at baseline)					-0.0141459	0.0197659	0.474431
Employment Status (ref: Currently working) (at baseline)
Unemployed					0.972737	0.537385	0.0707024	0.802928	0.521838	0.124319		0.873243	0.524541	0.0963839		0.889089	0.525264	0.0909467		0.885641	0.524457	0.0917054		0.319015	0.452803	0.481323		0.271446	0.458906	0.554369		0.330765	0.454122	0.46663		0.866191	0.521482	0.0971367		0.858832	0.523451	0.101288		0.828353	0.523265	0.113843		0.865885	0.521764
Retired					1.46675	0.482635	0.00246126	1.36709	0.466764	0.00350732		1.29051	0.468797	0.00605493		1.2974	0.47049	0.00596831		1.29069	0.469873	0.00616351		1.26344	0.403654	0.00181756		1.22681	0.40921	0.00281363		1.23873	0.405225	0.00232011		1.40092	0.465672	0.00271673		1.45253	0.467428	0.00196038		1.43054	0.467288	0.00228456		1.27232	0.466032
Disabled due to medical condition					1.25814	0.436982	0.00410864	1.3912	0.414309	0.000825866		1.40844	0.416041	0.000748827		1.41051	0.416629	0.000748376		1.42615	0.416086	0.000643213		1.40434	0.358694	9.87768e-05		1.36266	0.363827	0.000194825		1.37461	0.36027	0.000147664		1.48618	0.41404	0.000353391		1.45039	0.416586	0.000527895		1.40949	0.416264	0.000746806		1.15025	0.418876
Appraisal												0.220617	0.116419	0.0582197		0.289021	0.194707	0.137849		0.0470498	0.24175	0.845709		2.99462	0.121772	4.17626e-118		1.24263	0.252924	9.63174e-07		1.28922	0.333698	0.000115226		0.592408	0.125034	2.29647e-06		0.721333	0.213164	0.000727247		0.572799	0.258152	0.0266051		0.47374	0.124454
Appraisal * Group (ref: Stably well)
Stably depressed																-0.170817	0.273203	0.531879		0.300616	0.332399	0.365901						1.92723	0.308625	5.10041e-10		1.562	0.399429	9.49965e-05						-0.619725	0.299643	0.0387394		-0.486486	0.369628	0.188268
Getting worse																-0.21804	0.440457	0.620629		0.414005	0.538092	0.441747						2.45286	0.468086	1.75733e-07		1.33638	0.658289	0.0424796						0.319264	0.416784	0.443747		0.496716	0.496271	0.316994
Getting better																0.162469	0.41519	0.695604		-0.0438279	0.501205	0.930326						2.86894	0.416964	7.76453e-12		1.59868	0.569769	0.00506658						0.00138298	0.418891	0.997366		0.222008	0.521344	0.67027
Fluctuating pattern 1 (No, Yes, No)																-0.0101277	0.482304	0.983249		-0.150612	0.56477	0.789742						2.9102	0.558864	2.09376e-07		3.99106	0.743926	9.04637e-08						0.956344	0.479348	0.0461557		1.55808	0.602316	0.0097586
Fluctuating pattern 2 (Yes, No, Yes)																-0.134391	0.751021	0.857998		0.789225	0.89616	0.378596						2.5011	0.686318	0.00027444		1.81035	0.913667	0.0476783						-1.63949	0.838062	0.0505605		-2.336	1.12564	0.0380955
Appraisal * Time																				0.00107134	0.000757827	0.157638										-0.000308872	0.00097694	0.75192										0.000552957	0.000775958	0.476188
Group (ref: Stably well) * Time
Stably depressed																				0.00124255	0.000970215	0.200502										0.000497307	0.00117271	0.671577										0.000938695	0.00105726	0.37476
Getting worse																				0.0158195	0.00146549	3.45158e-26										0.0143948	0.00152686	1.50556e-20										0.0156743	0.00149321	6.60286e-25
Getting better																				-0.0157439	0.00140577	5.45851e-28										-0.0115799	0.0016563	3.95427e-12										-0.0155344	0.00146617	2.47288e-25
Fluctuating pattern 1 (No, Yes, No)																				-0.00268899	0.00189782	0.156729										-0.0044705	0.00216598	0.0391912										-0.00281489	0.00194271	0.147565
Fluctuating pattern 2 (Yes, No, Yes)																				0.00501943	0.00223825	0.0250742										0.00244686	0.0021723	0.26018										0.0045502	0.00222556	0.0410808
Appraisal * Group (ref: Stably well) * Time
Stably depressed																				-0.00207578	0.00104399	0.0469435										0.00162436	0.00118782	0.171653										-0.00053204	0.00108716	0.624634
Getting worse																				-0.00284548	0.00157383	0.070797										-0.000122239	0.00194417	0.949874										-0.00284633	0.00158452	0.0726256
Getting better																				0.000536523	0.00156139	0.731176										-0.00205199	0.00186986	0.272624										-0.00270477	0.00162025	0.0952397
Fluctuating pattern 1 (No, Yes, No)																				0.000919731	0.001686	0.585479										-0.00478188	0.00242856	0.0491198										-0.00234815	0.00190019	0.216728
Fluctuating pattern 2 (Yes, No, Yes)																				-0.00412694	0.00278239	0.138208										0.00285717	0.0028372	0.314061										0.00268318	0.00367249	0.465112
Variance (Level 1 - Observation: i.e., person by time unit, within person variance)	16.7526				16.2848			16.6486				16.5293				16.5696				13.4544				13.3782				12.6487				11.1064				16.4142				16.2272				13.209				16.4937
Variance (Level 2 - Persons, between person variance)	63.949				10.8382			10.8707				10.9583				10.9548				11.9622				7.77947				8.35926				8.61688				10.808				10.9758				11.9792				10.7986
Total Variance	80.7017				27.123			27.5193				27.4877				27.5244				25.4166				21.1577				21.008				19.7233				27.2222				27.2031				25.1882				27.2924
Person-level variance explained (Level 2) compared to time only model (Model 0)								0.739659				0.741523				0.740894				0.789608				0.790799				0.802206				0.826324				0.743324				0.746247				0.793446				0.74208
Observation-level variance (Level 1) explained compared to time only model (Model 0)								0.351105				0.345874				0.346086				0.285951				0.535628				0.501018				0.48564				0.354846				0.34483				0.284935				0.355406
Total variance explained compared to time only model (Model 0)								0.659				0.659392				0.658937				0.685055				0.737829				0.739683				0.755603				0.662681				0.662918				0.687885				0.661812
Person-level variance explained (Level 2) compared to final demographics model (Model 1.1)								n/a				0.00716202				0.00474541				0.191861				0.196435				0.24025				0.332892				0.0140786				0.0253069				0.206601				0.0093012
Observation-level variance (Level 1) explained compared to final demographics model (Model 1.1)								n/a				-0.00806118				-0.0077349				-0.100408				0.284365				0.231029				0.20733				0.00576576				-0.0096693				-0.101973				0.00662909
Total variance explained compared to final demographics model (Model 1.1)								n/a				0.00114852				-0.000184582				0.0764082				0.231169				0.236608				0.283293				0.0107948				0.0114905				0.0847076				0.00824565
	Katrina Borowiec
	USA Covid - LONG, Dec 9, 2021 (with ALL 3 time points ONLY for DEPRESSION).sav
	appraisal_depression.do
	appraisal_depression_log.smcl
[truncated: 28 more columns]
